# Supplementary material for: The Optimal Strategy of Vitamin D for Sarcopenia: A Network Meta-Analysis of Randomized Controlled Trials
Source: Nutrients. 2021 Oct 14;13(10):3589. doi: 10.3390/nu13103589 (PMC8541573; doi:10.3390/nu13103589)
Supplement: Supplementary file 1 [file nutrients-13-03589-s001.zip]

Archive with 1 entries (1 files):
- nutrients-1388560-supplementary.pdf
